# Supplementary material for: Pure and Hybrid SCAN, rSCAN, and r2SCAN: Which One Is Preferred in KS- and HF-DFT Calculations, and How Does D4 Dispersion Correction Affect This Ranking?
Source: Molecules. 2021 Dec 27;27(1):141. doi: 10.3390/molecules27010141 (PMC8746565; doi:10.3390/molecules27010141)
Supplement: Supplementary file 1 [file molecules-27-00141-s001.zip]

Archive with 1 entries (1 files):
- molecules-1498462-supplementary.pdf
